# Supplementary material for: New Aromatic Abietane Diterpenoids from Lycopus europaeus L. Fruits: 1H NMR Simulation-Aided Structure Elucidation and Enzyme Inhibition Screening
Source: Molecules. 2026 Jul 12;31(14):2441. doi: 10.3390/molecules31142441 (PMC13414173; doi:10.3390/molecules31142441)
Supplement: Supplementary file 1 [file molecules-31-02441-s001.zip]

Archive with 1 entries (1 files):
- molecules-4426161-supplementary.pdf
